# Supplementary material for: Global protein dynamics as communication sensors in peptide synthetase domains
Source: Sci Adv. 2022 Jul 15;8(28):eabn6549. doi: 10.1126/sciadv.abn6549 (PMC9286511; doi:10.1126/sciadv.abn6549)
Supplement: Supplementary file 2 — Data S1 to S3 [file sciadv.abn6549_data_s1_to_s3.zip]

Archive with 3 entries (3 files):
- sciadv.abn6549_data_s1.pdf
- sciadv.abn6549_data_s2.pdf
- sciadv.abn6549_data_s3.pdf
